# Supplementary material for: Therapeutic Interaction of Apatinib and Chidamide in T-cell Acute Lymphoblastic Leukemia through Interference with Mitochondria Associated Biogenesis and Intrinsic Apoptosis
Source: J Pers Med. 2021 Sep 29;11(10):977. doi: 10.3390/jpm11100977 (PMC8540063; doi:10.3390/jpm11100977)
Supplement: Supplementary file 1 [file jpm-11-00977-s001.zip]

Archive with 1 entries (1 files):
- jpm-1381161-supplementary.pdf
